# Supplementary material for: Pre- and Post-Transcriptional Control of HBV Gene Expression: The Road Traveled towards the New Paradigm of HBx, Its Isoforms, and Their Diverse Functions
Source: Biomedicines. 2023 Jun 9;11(6):1674. doi: 10.3390/biomedicines11061674 (PMC10296101; doi:10.3390/biomedicines11061674)
Supplement: Supplementary file 1 [file biomedicines-11-01674-s001.zip]

Archive with 1 entries (1 files):
- biomedicines-2402481-supplementary.pdf
